# Supplementary material for: A Qualitative Review of Patient Feedback for the OPAT (Outpatient Antimicrobial Therapy) Service in Bristol
Source: Antibiotics (Basel). 2024 May 3;13(5):420. doi: 10.3390/antibiotics13050420 (PMC11117369; doi:10.3390/antibiotics13050420)
Supplement: Supplementary file 1 [file antibiotics-13-00420-s001.zip]

Archive with 2 entries (2 files):
- antibiotics-2782339-supplementary S1.docx
- antibiotics-2782339-supplementary S2.xlsx
